# Supplementary material for: Zn(II) and Co(II) 3D Coordination Polymers Based on 2-Iodoterephtalic Acid and 1,2-bis(4-pyridyl)ethane: Structures and Sorption Properties
Source: Molecules. 2022 Feb 15;27(4):1305. doi: 10.3390/molecules27041305 (PMC8876937; doi:10.3390/molecules27041305)
Supplement: Supplementary file 1 [file molecules-27-01305-s001.zip]

Archive with 1 entries (1 files):
- molecules-1577127-supplementary.pdf
